# Supplementary material for: HKG: an open genetic variant database of 205 Hong Kong cantonese exomes
Source: NAR Genom Bioinform. 2022 Feb 8;4(1):lqac005. doi: 10.1093/nargab/lqac005 (PMC8826781; doi:10.1093/nargab/lqac005)
Supplement: lqac005_Supplemental_Files [file lqac005_supplemental_files.zip]

Archive with 3 entries (3 files):
- Supplementary_Figure_1-5_hkg_nargb.v1.pptx
- Supplementary_Note.hkg_nargb.resubmission2.draft_20211204.docx
- Supplementary_Table_1-12.hkg_nargb.resubmission2.draft_20211204.xlsx
